# Supplementary material for: Genetic Diversity and Population Structure of an Arctic Tertiary Relict Tree Endemic to China (Sassafras tzumu) Revealed by Novel Nuclear Microsatellite (nSSR) Markers
Source: Plants (Basel). 2022 Oct 13;11(20):2706. doi: 10.3390/plants11202706 (PMC9610890; doi:10.3390/plants11202706)
Supplement: Supplementary file 1 [file plants-11-02706-s001.zip › Table S1-Table S10.xlsx]

## Sheet: Table S1
Table S1. Characteristics of nSSR makers designed for S. tzumu in this study.
Locus	Repeat motif	Primer sequence (5’-3’)	1 T	2 S1	3 S2	4 S3	GenBank accession no.	BLASTX top hit description	E-value	Flourescent Dye
N43	(AAAG)8	F:CCATGTGGTTCGCAACAAGG R:TGGACGGAAAAGATTGTCCACA	59	157-169	153-169	161-165	OP094707	zinc finger protein [Cinnamomum micranthum f. kanehirae]	2e-23	FAM
N168	(AAC)7	F:CAAAGGACAGGAACCAAACCG R:CCAAGGAGGGTGTTGTCTGG	56	134-146	131-146	134-143	OP094689	-	-	HEX
N362	(AAG)7	F:AGAACGGTTCTCACCTGATT R:GCCGACCTATGAACAACCCT	55	185-206	-	-	OP094695	-	-	ROX
N711	(AATAAA)5	F:AGCACAAGAGAAACAACTCTGC R:AAGGAGCAGAGGTTCCCAGA	59	187-223	187-199	199	OP094710	putative nuclease HARBI1 [Cinnamomum micranthum f. kanehirae]	3e-25	ROX
N1037	(ACAA)5	F:CCCTCATCAACCGCTTCCTT R:CATCTGAGTTCCCCTTTACCCT	55	139-155	147-151	151-163	OP094684	hypothetical protein SLEP1_g25016 [Shorea leprosula]	2e-21	FAM
N1047	(ACAT)5	F:TTGAACTGGACTGCACTCCA R:ACCTTACCTGCTGAGCTACA	56	162-166	162-166	162-166	OP094703	-	-	FAM
N2689	(AGA)8	F:CCCTTAGGGCTTGGATCGTT R:GGTGCTTCTGGCCTCAAAGT	52	188-197	-	-	OP094687	Alcohol dehydrogenase superfamily, zinc-type [Cinnamomum micranthum f. kanehirae]	4e-07	ROX
N2716	(AGAT)5	F:CTGCTTTAGGGCGCTGTTTG R:TGCAAACAACAGGCCTTTAGC	59	159-175	-	-	OP094697	-	-	HEX
N2799	(AGGTGA)5	F:CCCTTGGTTTTAGGCCCTCA R:GGGAGGGCTGGTCTATGATC	52	159-183	159-183	159-177	OP094690	-	-	TAMRA
N6336	(ATC)6	F:TATTTGTGGGCCAAGCACCT R:GGTGGACCGACCTGTTTACC	59	178-187	178-184	184	OP094701	-	-	TAMRA
N6339	(ATC)6	F:TCTGGCTCCAATCTACAGCA R:AGCGGAATTCACGAAGCAGA	56	169-172	169-172	169	OP094694	-	-	TAMRA
N6493	(ATGT)6	F:TGCATGAGCTTGAATTAGTCCAAG R:GCCACCAAATAGCACTGCAG	59	128-148	128-148	144-148	OP094692	-	-	FAM
N6882	(CAC)8	F:TCCTGGGAATGGTGTTTTGC R:TGCAAGGGGAAGCTAATGGA	55	167-188	167-176	176	OP094708	-	-	HEX
N6889	(CACCTC)5	F:TGCATGCGTGTGTATGGGAT R:CCAGAAAGGGACTCGAGCTT	56	159-189	177-183	177-183	OP094705	-	-	TAMRA
N7047	(CCCTCA)5	F:TTCCCACTATGGCCGTTGAG R:TGAGCCCCACACGTTCAAAT	59	182-206	-	-	OP094702	-	-	ROX
N8706	(CTC)6	F:CCACGGGTTAGGTCATTCCC R:TGGGAGTCCGATTGTTGGTG	55	114-129	120-123	120-123	OP094688	-	-	FAM
N8723	(CTC)9	F:GCCGCTGACTTCCTCCTATC R:CCCCTCACAGGAGCAATCTC	51	156-177	153-156	165	OP094685	zinc finger protein 1-like protein [Cinnamomum micranthum f. kanehirae]	1e-30	HEX
N8865	(CTT)8	F:GTCTTGCAGCTCGAAACGTC R:TCCCCACACAGCAGATTGTT	55	191-203	197-203	197-200	OP094699	methyltransferase-like protein 13 isoform X1 [Cinnamomum micranthum f. kanehirae]	5e-18	ROX
N10640	(GAT)6	F:TTGCCAATCCGGTTTGAAGC R:ACTTCTCACCCATCCACACG	53	181-187	184-187	184-187	OP094691	N-carbamoylputrescine amidase [Glycine max]	1e-11	ROX
N13148	(TATAC)5	F:TTGGTCCAAACAGGGGATCC R:GGGGCGGAATTTGATCCTCA	56	162-177	172	172	OP094704	-	-	HEX
N13155	(TATG)5	F:GCCTCGTGCATGGAGAGTT R:TCAGGCTCTCACGCAAGATC	58	179-191	187-191	187-199	OP094686	-	-	TAMRA
N13174	(TATTTT)6	F:GTGGTGCAGAGACCTTACTCC R:GTCCCCTTGAGTCTTGCCAA	56	178-196	196	178-184	OP094706	-	-	ROX
N14929	(TCT)7	F:ATCGGACGCGATACCAAGTG R:TCCAAGACACCGAAACCGAT	57	187-202	178-193	190-193	OP094698	-	-	TAMRA
N15402	(TGA)6	F:TTAGGAGAAGGCGGAGACCA R:GTGTTGAACACGGTAAGTAGGG	57	178-199	181-200	187-190	OP094709	-	-	TAMRA
N15940	(TTC)5	F:ATGGCTACTGTCCACGCATT R:CCTCCGCGAGTCTTTAACGG	55	82-100	97	97	OP094700	-	-	FAM
N16055	(TTCT)5	F:TCTTCCTGGGATGTTTGGCA R:GGCCCCAGTACATTCCTGTA	55	161-169	161-165	157-165	OP094693	-	-	HEX
N16204	(TTTTC)5	F:GGGGAATTTGGCCCTTGGTT R:AGGCATCCATGACAAACACTT	56	133-148	143	143	OP094696	-	-	FAM
1 optimal primer temperature (℃); 2 Size range of S. tzumu (bp); 3 Size range of S. albidum (bp); 4 Size range of S. randaiense (bp).

## Sheet: Table S2
Table S2. Allele matrix of S. albidum and S. randaiense.
Individuals	N1037		N8723		N13155		N8706		N168		N2799		N10640		N6493		N16055		N6339		N16204		N14929		N8865		N15940		N6336		N1047		N13148		N6889		N13174		N43		N6882		N15402		N711
S. albidum1	151	151	156	156	187	191	120	123	134	143	159	171	187	187	144	148	161	165	169	172	143	143	190	193	197	200	97	97	184	184	162	166	172	172	177	183	196	196	153	165	167	176	187	190	187	199
S. albidum2	151	151	156	156	187	191	120	123	134	143	159	171	187	187	144	148	161	165	169	172	143	143	190	193	197	200	97	97	184	184	162	162	172	172	177	183	196	196	153	165	167	176	187	190	187	199
S. albidum3	151	151	156	156	187	191	123	123	134	143	159	171	184	187	132	132	161	161	169	172	143	143	184	190	197	200	97	97	184	184	162	162	172	172	177	183	196	196	153	165	167	167	187	190	187	187
S. albidum4	147	151	156	156	187	191	123	123	131	134	159	171	184	187	132	132	161	161	169	172	143	143	184	190	197	200	97	97	184	184	162	162	172	172	177	183	196	196	153	165	167	167	187	190	187	193
S. albidum5	147	151	156	156	187	191	123	123	134	134	159	171	187	187	132	132	161	161	169	172	143	143	184	190	197	200	97	97	184	184	162	162	172	172	177	183	196	196	153	157	167	167	187	190	187	187
S. albidum6	151	151	156	156	187	191	120	123	131	134	183	183	187	187	128	132	161	161	169	169	143	143	184	190	197	203	97	97	184	184	162	162	172	172	177	183	196	196	153	157	167	167	187	190	187	187
S. albidum7	147	151	156	156	187	191	120	123	134	143	159	171	187	187	132	132	161	165	169	169	143	143	184	190	197	200	97	97	184	184	162	166	172	172	177	183	196	196	153	153	167	167	187	193	187	187
S. albidum8	151	151	153	156	187	191	120	123	143	146	159	171	187	187	132	132	161	165	169	172	143	143	178	190	200	200	97	97	184	184	162	166	172	172	177	183	196	196	153	157	167	167	187	193	187	187
S. albidum9	151	151	156	156	187	191	123	123	134	143	159	171	187	187	128	132	161	165	169	172	143	143	184	190	197	200	97	97	178	178	162	162	172	172	177	183	196	196	153	165	167	167	187	187	187	199
S. albidum10	147	151	156	156	187	191	120	123	134	143	159	171	187	187	132	132	161	165	169	169	143	143	184	190	197	200	97	97	184	184	162	166	172	172	177	183	196	196	169	169	167	167	187	187	193	199
S. albidum11	147	151	156	156	187	191	123	123	134	143	159	171	187	187	128	132	161	165	169	169	143	143	184	190	197	200	97	97	184	184	162	166	172	172	177	183	196	196	153	165	167	167	187	187	187	199
S. albidum12	147	151	156	156	187	191	120	123	134	143	159	171	187	187	132	132	161	165	169	169	143	143	190	193	197	200	97	97	184	184	162	166	172	172	177	183	196	196	153	165	167	167	187	187	187	199
S. albidum13	147	151	156	156	187	191	123	123	134	143	159	171	187	187	128	132	161	161	169	169	143	143	184	184	203	203	97	97	184	184	162	162	172	172	177	183	196	196	153	157	167	167	199	199	187	187
S. albidum14	147	151	156	156	187	191	123	123	134	134	183	183	187	187	132	136	161	161	169	169	143	143	184	184	197	200	97	97	184	184	162	162	172	172	177	183	196	196	153	157	167	167	193	200	187	187
S. albidum15	151	151	156	156	187	191	120	123	134	143	159	159	187	187	132	132	161	161	169	169	143	143	184	190	197	203	97	97	184	184	162	162	172	172	177	183	196	196	153	157	167	167	193	196	187	187
S. albidum16	147	151	153	156	187	191	120	123	134	143	159	171	187	187	132	132	161	161	169	169	143	143	190	193	197	200	97	97	184	184	162	166	172	172	177	183	196	196	165	165	167	176	187	187	187	199
S. albidum17	151	151	153	156	187	191	120	120	134	143	159	171	187	187	128	132	161	161	169	169	143	143	184	190	203	203	97	97	184	184	162	162	172	172	177	183	196	196	153	153	167	167	184	190	187	187
S. albidum18	151	151	156	156	187	191	120	123	131	143	159	171	187	187	128	128	161	161	169	169	143	143	190	193	197	197	97	97	184	184	162	166	172	172	177	183	196	196	169	169	167	167	187	193	187	187
S. albidum19	151	151	156	156	187	191	123	123	134	143	159	171	187	187	132	132	161	161	169	169	143	143	190	193	197	197	97	97	184	184	162	162	172	172	177	183	196	196	153	153	167	167	181	187	187	187
S. albidum20	147	151	156	156	187	191	120	120	134	143	159	171	187	187	128	132	161	161	169	169	143	143	184	190	197	200	97	97	184	184	162	166	172	172	177	183	196	196	153	165	167	176	187	187	187	199
S. albidum21	147	151	156	156	187	191	120	123	134	143	159	171	187	187	132	132	161	161	169	169	143	143	184	190	197	200	97	97	184	184	162	166	172	172	177	183	196	196	157	165	167	167	187	193	187	193
S. albidum22	147	151	156	156	187	191	123	123	134	143	159	171	187	187	128	132	161	165	169	169	143	143	184	190	197	200	97	97	184	184	162	166	172	172	177	183	196	196	153	165	167	167	187	193	187	187
S. randaiense1	151	163	165	165	199	199	120	123	134	143	171	177	184	187	144	144	157	157	169	169	143	143	190	193	200	200	97	97	184	184	162	162	172	172	177	183	184	184	161	165	176	176	187	187	199	199
S. randaiense2	163	163	165	165	199	199	120	123	134	143	171	177	184	184	144	144	157	157	169	169	143	143	190	190	197	197	97	97	184	184	162	162	172	172	177	183	178	184	161	161	176	176	187	187	199	199
S. randaiense3	163	163	165	165	199	199	120	123	134	143	171	177	184	184	144	148	157	157	169	169	143	143	190	190	197	200	97	97	184	184	162	166	172	172	177	183	178	184	161	165	176	176	187	187	199	199
S. randaiense4	151	163	165	165	187	199	120	120	134	134	171	177	184	184	144	144	157	157	169	169	143	143	190	193	200	200	97	97	184	184	162	166	172	172	177	183	178	184	161	165	176	176	187	187	199	199
S. randaiense5	151	163	165	165	199	199	120	120	134	143	171	177	184	187	144	144	157	165	169	169	143	143	190	193	197	200	97	97	184	184	162	166	172	172	177	183	178	184	161	165	176	176	187	187	199	199
S. randaiense6	151	163	165	165	187	199	120	120	134	143	159	171	184	187	144	144	157	157	169	169	143	143	190	193	197	200	97	97	184	184	162	166	172	172	177	183	178	184	161	165	176	176	187	187	199	199
S. randaiense7	151	163	165	165	187	199	120	123	134	143	159	171	184	187	144	148	157	157	169	169	143	143	190	193	197	200	97	97	184	184	162	166	172	172	177	183	178	184	161	165	176	176	187	187	199	199
S. randaiense8	163	163	165	165	187	199	120	123	134	143	159	171	184	187	144	144	157	165	169	169	143	143	190	193	197	200	97	97	184	184	162	166	172	172	177	183	178	184	161	165	176	176	187	187	199	199
S. randaiense9	163	163	165	165	199	199	120	123	134	143	171	177	184	187	144	144	157	157	169	169	143	143	190	190	200	200	97	97	184	184	162	162	172	172	177	183	184	184	161	161	176	176	187	190	199	199
S. randaiense10	163	163	165	165	199	199	120	123	134	143	171	177	184	187	144	144	157	157	169	169	143	143	190	190	197	200	97	97	184	184	162	162	172	172	177	183	178	184	165	165	176	176	187	190	199	199

## Sheet: Table S3
Table S3. Allele matrix of S. tzumu.
Population	Individual	N1037		N8723		N13155		N2689		N8706		N168		N2799		N10640		N6493		N16055		N6339		N362		N16204		N2716		N14929		N8865		N15940		N6336		N7047		N1047		N13148		N6889		N13174		N43
BYS	BYS1	151	151	171	171	187	191	194	194	123	123	143	143	159	159	184	184	144	148	169	169	169	172	191	191	143	143	171	171	193	193	197	200	97	97	184	184	194	206	166	166	172	172	177	189	190	190	161	165
BYS	BYS2	151	151	171	171	187	191	194	194	123	123	143	143	159	159	184	184	144	148	165	165	169	172	191	206	143	143	167	171	193	193	200	203	97	97	184	184	194	206	162	166	162	172	177	189	190	190	161	165
BYS	BYS3	151	151	156	171	187	187	194	194	123	129	143	143	165	171	184	184	148	148	169	169	169	169	191	191	133	133	159	163	187	190	200	200	97	97	184	184	206	206	166	166	172	177	183	183	196	196	165	165
BYS	BYS4	151	151	171	177	191	191	188	188	120	129	143	143	159	171	184	184	144	148	169	169	169	172	191	191	143	143	167	171	193	193	197	200	97	97	184	184	194	206	162	166	172	172	183	183	190	190	165	165
BYS	BYS5	139	143	165	165	187	191	191	191	120	120	143	143	171	171	184	184	148	148	169	169	169	169	191	191	143	143	167	171	193	193	197	197	97	97	181	181	194	200	162	166	172	172	183	183	190	190	165	165
BYS	BYS6	151	155	171	171	191	191	194	194	120	120	143	143	159	171	184	184	144	144	169	169	169	169	200	191	143	143	171	171	193	193	200	200	97	100	184	184	200	206	166	166	172	172	177	189	190	190	165	165
BYS	BYS7	151	151	171	171	187	187	188	194	120	123	143	146	171	177	184	184	148	148	165	165	169	169	191	191	143	143	175	175	193	193	200	200	97	97	184	184	200	200	162	166	172	172	165	177	184	190	161	165
BYS	BYS8	151	151	171	171	187	191	188	194	120	120	143	146	165	171	184	184	144	144	165	165	169	172	191	206	143	143	167	167	193	193	197	197	97	97	184	184	200	206	162	166	172	172	177	183	190	190	161	165
BYS	BYS9	151	151	171	171	187	191	194	194	120	123	143	146	171	177	184	184	144	148	165	165	169	169	191	191	143	143	167	167	193	193	197	200	97	97	184	184	200	200	162	166	172	172	165	177	190	190	161	165
BYS	BYS10	151	151	171	171	187	191	194	194	120	123	143	146	171	171	184	184	144	148	165	165	169	169	191	191	143	143	171	171	193	193	197	200	97	97	184	184	194	200	162	166	172	172	165	177	184	190	161	165
BYS	BYS11	151	151	162	171	191	191	188	194	120	123	143	143	159	159	184	184	144	144	165	165	169	169	191	191	138	143	171	171	193	193	200	200	97	97	184	184	200	206	162	166	172	172	177	189	184	196	161	165
BYS	BYS12	151	151	171	171	187	191	188	194	120	120	143	146	171	171	184	184	144	148	169	169	169	169	191	191	143	143	167	167	193	193	191	191	97	97	181	181	200	206	166	166	172	177	177	183	184	184	165	165
BYS	BYS13	155	155	156	177	187	187	194	194	120	123	146	146	159	171	184	184	148	148	165	165	169	169	191	191	143	143	167	167	193	193	197	197	97	97	184	184	194	200	166	166	172	172	177	177	184	190	161	165
BYS	BYS14	151	151	171	171	187	191	194	194	120	120	143	146	159	171	184	184	144	148	165	165	169	169	191	206	143	143	171	171	193	193	200	200	97	97	184	184	194	200	162	166	172	172	177	183	190	190	161	165
BYS	BYS15	151	151	171	171	191	191	194	194	123	123	143	143	171	171	184	184	144	148	165	165	169	169	191	191	143	143	171	175	190	190	197	197	97	97	184	184	200	206	162	166	172	172	177	183	190	190	161	165
BYS	BYS16	151	151	171	171	191	191	188	194	120	120	143	146	171	171	184	184	144	148	169	169	169	169	191	191	143	143	171	175	193	193	197	200	97	100	181	181	194	206	166	166	172	177	177	183	184	190	165	165
BYS	BYS17	147	151	171	171	187	187	194	194	120	123	143	146	165	171	184	184	144	148	165	165	169	169	191	191	143	143	167	171	193	202	197	200	97	97	184	184	194	200	162	166	172	172	177	183	190	196	161	165
BYS	BYS18	151	151	171	171	187	191	188	188	120	129	143	146	159	171	184	184	148	148	165	165	169	172	191	191	143	143	171	175	193	193	200	200	97	100	184	184	200	200	162	166	172	172	177	177	190	196	161	165
BYS	BYS19	151	151	171	171	187	191	194	194	120	123	143	146	171	171	184	184	144	148	165	165	169	172	191	191	143	143	167	175	190	190	200	200	97	97	184	184	200	200	162	166	172	172	177	183	190	190	161	165
BYS	BYS20	151	151	171	171	187	187	194	194	120	129	143	146	159	171	184	184	148	148	165	165	169	169	191	191	143	143	167	171	193	193	200	200	97	97	184	184	194	200	162	166	172	172	177	183	190	190	161	165
BYS	BYS21	151	151	171	171	187	191	194	194	123	129	146	146	165	171	184	184	144	148	165	165	169	169	191	191	143	143	171	171	190	190	197	200	97	97	184	184	200	200	162	166	172	172	177	177	190	190	161	165
LL	LL1	151	151	156	174	191	191	194	194	120	120	146	146	159	159	184	184	144	148	169	169	169	169	200	200	143	143	167	167	193	193	200	200	97	97	181	181	200	200	162	166	172	172	177	177	190	190	165	165
LL	LL2	151	151	171	171	191	191	194	194	120	120	146	146	159	159	184	184	144	148	165	165	169	169	200	200	143	143	167	171	193	193	200	200	97	97	184	184	200	200	162	166	172	172	177	177	190	190	161	165
LL	LL3	151	151	171	171	191	191	194	194	120	120	146	146	159	159	184	184	144	148	165	165	169	169	191	191	143	143	167	167	193	193	200	200	97	97	184	184	200	200	162	166	172	172	177	177	190	190	161	165
LL	LL4	151	151	156	174	191	191	194	194	120	120	146	146	159	159	184	184	144	148	165	165	169	169	200	200	138	143	167	167	193	193	200	200	97	97	184	184	200	200	162	166	162	172	177	183	190	190	161	165
LL	LL5	151	151	156	174	191	191	194	194	120	123	143	146	159	159	184	184	144	148	165	165	169	169	200	200	143	143	167	167	193	193	200	200	97	97	184	184	200	200	162	166	162	172	177	177	190	190	165	165
LL	LL6	151	151	156	174	191	191	194	194	117	120	143	146	159	159	184	184	144	148	165	165	169	169	200	200	143	143	167	167	193	193	200	200	97	97	184	184	200	200	162	166	162	172	177	177	190	190	165	165
LL	LL7	151	151	156	174	191	191	194	194	120	120	146	146	159	159	184	184	144	148	169	169	169	169	200	200	133	133	159	167	190	193	200	200	97	97	184	184	200	200	162	166	172	172	177	177	190	190	165	165
LL	LL8	151	151	156	174	191	191	194	194	114	114	146	146	159	159	184	184	132	136	161	161	169	169	200	200	143	143	167	167	193	193	200	200	97	97	184	184	200	200	162	166	172	172	177	177	190	190	165	165
LL	LL9	151	151	156	174	191	191	194	194	120	120	137	137	159	171	181	181	144	148	169	169	169	169	200	200	143	143	167	167	193	193	200	200	97	97	181	181	200	200	162	166	172	172	177	177	190	190	165	165
LL	LL10	151	151	156	174	191	191	194	194	114	114	146	146	159	159	184	184	132	136	161	161	169	169	200	200	143	143	167	167	193	193	200	200	97	97	181	181	200	200	162	166	172	172	177	177	190	190	165	165
LL	LL11	151	151	156	174	191	191	194	194	120	120	137	137	159	171	181	181	144	148	169	169	169	169	200	200	143	143	167	167	193	193	200	200	97	97	181	181	200	200	162	166	172	172	177	177	190	190	165	165
LL	LL12	151	151	156	174	191	191	194	194	120	120	146	146	159	159	184	184	144	148	169	169	169	169	200	200	143	143	167	167	193	193	200	200	97	97	181	181	200	200	162	166	172	172	177	177	190	190	165	165
LL	LL13	151	151	156	174	191	191	194	194	120	120	137	137	159	171	181	181	144	148	169	169	169	169	200	200	143	143	167	167	193	193	200	200	97	97	181	181	200	200	162	166	172	172	177	177	190	190	165	165
LL	LL14	151	151	156	174	191	191	194	194	117	120	143	146	159	159	184	184	144	148	165	165	169	169	200	200	138	143	167	167	193	193	200	200	97	97	184	184	200	200	162	166	162	172	177	177	190	190	165	165
LL	LL15	151	151	156	174	191	191	194	194	120	120	143	146	159	159	184	184	144	148	165	165	169	169	200	200	143	143	167	167	193	193	200	200	97	97	184	184	200	200	162	166	162	172	177	177	190	190	165	165
LL	LL16	151	151	156	174	191	191	194	194	120	120	143	146	159	159	184	184	144	148	165	165	169	169	200	200	143	143	167	167	193	193	200	200	94	97	184	184	200	200	162	166	172	172	177	177	190	190	161	165
LL	LL17	151	151	156	174	191	191	194	194	117	120	146	146	159	159	184	184	144	148	165	165	169	169	200	200	143	143	167	167	193	193	200	200	94	97	178	184	200	200	162	166	162	172	177	177	190	190	161	165
LL	LL18	151	151	156	174	191	191	194	194	120	120	146	146	159	159	184	184	144	148	165	165	169	169	200	200	143	143	167	167	193	193	200	200	94	97	178	184	200	200	162	166	172	172	177	177	190	190	161	165
LL	LL19	151	151	156	174	191	191	194	194	117	120	143	146	159	159	184	184	144	148	165	165	169	169	200	200	143	143	167	167	193	193	200	200	94	97	184	184	200	200	162	166	172	172	177	177	190	190	161	165
LL	LL20	151	151	156	174	191	191	194	194	120	120	143	146	159	159	184	184	144	148	165	165	169	169	200	200	143	143	167	167	193	193	200	200	97	97	184	184	200	200	162	166	172	172	177	177	190	190	161	165
HNS	HNS1	151	151	171	171	187	191	194	194	120	123	143	143	171	171	184	184	140	140	165	165	169	172	191	194	143	143	171	171	193	193	200	200	97	97	184	184	200	200	162	166	172	172	177	183	190	190	161	165
HNS	HNS2	151	151	171	171	187	191	194	194	120	123	143	143	171	171	184	184	148	148	165	165	169	172	188	191	143	143	171	171	193	193	200	200	100	100	184	184	194	200	166	166	172	177	177	177	190	190	161	165
HNS	HNS3	151	151	171	171	187	187	194	194	120	120	137	143	171	171	181	184	136	136	165	169	169	169	191	194	143	148	171	171	193	193	200	200	97	97	181	181	194	200	162	166	172	172	177	183	190	190	165	165
HNS	HNS4	151	151	171	171	187	187	194	194	123	123	143	143	171	183	184	184	148	148	169	169	169	169	188	191	143	143	171	171	193	193	200	200	97	97	181	181	200	200	166	166	172	172	177	177	190	190	161	161
HNS	HNS5	151	151	171	171	187	191	194	194	123	123	143	143	171	171	181	184	140	148	165	165	169	172	191	191	143	143	171	171	190	190	200	200	97	97	184	184	200	200	162	166	177	177	177	183	178	178	165	165
HNS	HNS6	151	151	171	171	187	187	194	194	120	123	143	146	171	171	184	184	148	148	169	169	169	169	191	191	138	138	163	163	190	190	200	200	97	97	184	184	200	206	166	166	172	177	183	183	190	190	165	165
HNS	HNS7	151	151	171	171	187	187	194	194	120	120	143	146	171	171	181	184	136	140	165	165	172	172	191	191	143	143	171	171	193	193	200	200	97	97	184	184	200	200	162	166	172	172	177	183	190	190	161	165
HNS	HNS8	151	151	168	171	187	191	194	194	123	123	143	143	171	171	181	184	148	148	165	165	172	172	191	191	143	148	171	171	193	193	200	200	94	97	184	184	200	200	162	166	172	172	177	177	190	190	165	165
HNS	HNS9	151	151	168	171	187	191	194	194	120	123	143	143	171	171	181	184	148	148	169	169	169	172	191	194	143	148	171	171	187	190	200	200	97	97	184	184	200	200	166	166	172	172	177	183	190	190	165	165
HNS	HNS10	151	151	171	171	187	187	197	197	123	123	143	143	171	171	184	184	148	148	165	165	169	172	191	191	148	148	171	171	193	193	200	200	97	97	184	184	194	200	166	166	172	172	183	183	190	190	161	165
HNS	HNS11	151	151	171	171	187	187	194	197	114	117	143	143	171	171	181	184	128	132	161	161	169	169	185	188	143	148	171	171	193	193	200	200	97	97	181	181	194	200	166	166	172	172	177	183	190	190	161	165
HNS	HNS12	151	151	171	171	187	191	194	194	120	123	143	143	171	171	181	184	148	148	165	165	169	172	188	191	143	143	171	171	193	193	200	200	97	97	184	184	200	200	162	166	172	177	177	183	190	190	161	165
HNS	HNS13	151	151	171	171	187	191	194	194	120	123	143	143	171	171	181	184	148	148	165	165	172	172	188	191	143	143	171	171	193	193	200	200	97	97	184	184	200	200	162	166	172	172	177	183	190	190	165	165
HNS	HNS14	151	151	171	171	187	187	194	194	120	120	143	146	171	171	184	184	144	148	165	165	169	169	191	191	143	148	171	171	193	193	200	200	94	97	184	184	200	200	166	166	177	177	183	183	190	190	161	161
HNS	HNS15	151	151	171	171	187	187	194	194	120	120	143	143	171	171	181	184	140	148	165	165	169	172	191	197	148	148	171	171	193	193	200	200	94	97	184	184	200	200	162	166	172	177	177	183	190	190	165	165
HNS	HNS16	151	151	168	168	187	187	194	194	120	123	143	146	171	171	181	184	148	148	165	165	169	172	191	194	148	148	171	171	190	190	200	200	97	97	184	184	200	200	162	166	172	172	177	177	178	190	161	165
HNS	HNS17	151	151	171	171	187	187	194	194	120	123	143	146	171	183	181	184	144	148	165	165	169	169	191	194	143	143	171	171	190	193	200	200	97	97	184	184	200	200	162	166	162	172	177	183	190	190	161	165
HNS	HNS18	151	151	168	171	187	187	194	194	120	120	143	143	171	171	181	184	148	148	165	165	169	169	191	191	143	148	171	171	190	190	200	200	97	97	184	184	200	200	166	166	172	177	183	183	178	190	165	165
HNS	HNS19	151	151	171	171	187	191	194	194	120	120	143	146	171	171	184	184	140	148	165	165	169	172	191	191	143	148	171	171	193	193	200	200	94	97	184	184	200	200	166	166	172	177	177	177	190	190	161	161
HNS	HNS20	151	151	168	168	187	187	194	194	123	123	143	146	171	171	184	184	144	148	165	165	169	172	188	191	143	143	171	171	190	193	200	200	94	97	184	184	194	200	166	166	172	172	177	177	190	190	161	161
HNS	HNS21	151	151	171	171	187	191	194	194	120	123	143	146	171	177	184	184	144	148	165	165	172	172	191	191	138	143	171	171	190	193	200	200	97	97	184	184	200	200	162	166	162	172	177	183	178	190	161	165
HNS	HNS22	151	151	171	171	187	187	194	197	123	123	143	143	171	171	184	184	148	148	169	169	172	172	191	191	143	148	171	171	193	193	200	200	97	97	181	181	200	200	166	166	172	172	183	183	190	190	161	165
YX	YX1	151	151	171	171	187	191	194	197	120	120	143	146	171	171	187	187	144	148	165	165	169	169	191	191	143	148	171	171	190	190	197	200	97	97	184	184	200	200	166	166	172	172	177	183	190	196	161	165
YX	YX2	151	151	162	171	187	191	194	197	129	129	143	143	171	171	187	187	144	148	165	165	169	169	188	191	143	148	171	171	190	190	197	200	97	97	184	184	194	200	166	166	172	172	183	183	178	196	161	165
YX	YX3	151	151	171	171	187	187	194	194	120	129	143	143	171	171	187	187	144	148	165	165	169	169	188	191	143	143	171	171	190	190	200	200	97	97	184	184	194	200	166	166	172	172	183	183	190	190	165	169
YX	YX4	151	151	171	171	187	191	194	194	120	120	143	143	171	171	187	187	144	148	165	165	169	169	188	191	143	148	171	171	190	193	200	200	97	97	184	187	194	200	162	166	172	172	183	183	190	196	161	161
YX	YX5	151	151	168	171	187	191	194	197	120	129	143	146	171	171	187	187	144	148	165	165	169	169	191	191	143	148	171	171	190	193	200	200	97	97	184	184	194	194	162	162	172	177	177	183	196	196	161	165
YX	YX6	151	151	171	177	187	187	194	197	120	120	143	146	171	171	187	187	144	148	165	165	169	169	188	191	143	143	171	171	190	193	200	200	97	97	184	184	200	200	162	166	172	177	183	183	190	190	165	165
YX	YX7	151	151	171	171	187	187	188	194	120	129	143	146	171	171	187	187	144	148	165	165	169	169	188	191	143	143	171	171	190	193	200	200	97	97	184	184	200	200	166	166	172	177	183	183	190	196	161	165
YX	YX8	151	151	171	171	187	187	194	197	120	120	143	143	171	171	187	187	144	148	165	165	169	169	191	191	143	148	171	171	190	193	200	200	97	97	184	187	200	200	166	166	172	172	177	177	190	196	161	165
YX	YX9	151	151	171	171	187	191	194	194	120	129	143	146	171	171	187	187	144	148	165	165	169	169	188	191	143	143	171	171	190	193	197	200	97	97	184	187	194	200	166	166	172	172	177	183	190	196	161	165
YX	YX10	151	151	171	171	187	187	194	197	120	129	146	146	171	171	187	187	144	148	165	165	169	169	188	191	143	143	171	171	190	193	197	200	97	97	184	184	194	194	166	166	172	177	183	183	190	196	165	165
YX	YX11	151	151	171	171	187	191	194	197	120	129	143	143	171	171	187	187	144	148	165	165	169	169	188	191	143	143	171	171	190	193	197	200	97	97	184	184	200	200	166	166	172	172	183	183	190	190	165	169
YX	YX12	151	151	171	171	187	191	188	194	120	120	143	143	171	171	187	187	144	148	165	165	169	169	188	191	143	143	171	171	190	193	197	200	97	97	184	184	200	200	166	166	172	172	183	183	190	190	165	169
YX	YX13	151	151	156	171	187	187	194	194	120	120	143	143	171	171	187	187	144	148	165	165	169	169	188	191	143	143	171	171	190	190	197	200	97	97	184	187	194	200	166	166	172	172	183	183	190	196	161	165
YX	YX14	151	151	162	171	187	191	194	194	120	120	143	143	171	171	187	187	144	148	165	165	169	169	191	191	143	143	171	171	190	193	197	200	97	97	187	187	200	200	166	166	172	172	183	183	196	196	161	165
YX	YX15	151	151	171	171	187	187	188	194	120	129	143	146	171	171	187	187	144	148	165	165	169	169	188	191	143	143	171	171	190	193	197	200	94	97	184	187	200	200	166	166	172	172	177	183	190	190	161	165
YX	YX16	151	151	171	171	187	191	194	197	120	129	146	146	171	171	187	187	144	148	165	165	169	169	188	191	143	148	171	171	190	193	197	200	97	97	184	184	194	200	166	166	172	172	183	183	190	190	161	165
YX	YX17	151	151	171	171	187	191	197	197	120	120	143	146	171	171	187	187	144	148	165	165	169	169	191	191	143	143	171	171	190	193	197	200	97	97	184	184	200	200	166	166	172	172	177	183	190	190	161	165
YX	YX18	151	151	156	171	187	191	194	197	120	120	143	146	171	171	187	187	144	148	165	165	169	169	191	191	143	143	171	171	190	193	197	200	97	97	184	184	200	200	166	166	172	172	183	183	190	196	165	169
YX	YX19	151	151	171	171	187	191	188	194	120	129	143	143	171	171	187	187	144	148	165	165	169	169	191	191	143	148	171	171	190	193	197	200	97	97	184	184	200	200	166	166	172	172	177	183	190	196	165	169
YX	YX20	151	151	162	171	187	191	188	197	120	120	137	137	165	165	181	181	144	148	165	165	169	169	188	191	143	143	171	171	190	193	197	200	97	97	184	184	200	200	162	166	172	172	177	183	190	196	165	169
YX	YX21	151	151	156	171	187	191	188	194	120	120	143	143	171	171	187	187	144	148	165	165	169	169	191	191	143	143	171	171	190	190	197	200	97	97	184	184	200	200	166	166	172	172	183	183	190	196	157	161
YX	YX22	151	151	171	171	187	191	194	197	120	120	143	143	159	171	187	187	144	148	165	165	169	169	191	191	143	143	171	171	190	193	197	200	97	97	184	184	200	200	166	166	167	172	183	183	196	196	161	165
YX	YX23	151	151	171	171	187	191	197	197	120	120	143	146	171	171	187	187	144	148	165	165	169	169	191	191	143	148	171	171	190	193	197	200	97	97	184	184	200	200	166	166	172	172	183	183	196	196	165	169
YX	YX24	151	151	162	171	187	187	194	197	120	120	143	143	171	171	184	187	144	148	165	165	169	169	188	191	143	148	171	171	190	193	197	200	97	97	184	184	200	200	162	166	172	172	183	183	190	196	165	169
YX	YX25	151	151	171	171	187	191	194	197	120	120	143	143	171	171	187	187	144	148	165	165	169	169	191	191	143	148	171	171	190	193	197	200	97	97	184	187	200	200	166	166	172	172	177	183	190	196	161	169
YX	YX26	151	151	171	171	187	191	194	194	120	120	143	143	171	171	187	187	144	148	165	165	169	169	191	191	143	143	171	171	190	193	197	200	97	97	184	187	200	200	166	166	172	172	177	183	190	190	161	165
JZF	JZF1	151	151	171	171	187	191	188	194	120	123	143	146	159	171	187	187	144	148	165	165	169	172	191	191	143	143	171	171	190	193	197	200	97	97	184	184	200	200	162	166	172	172	177	183	190	190	165	165
JZF	JZF2	147	151	171	171	179	187	188	194	117	120	143	146	159	171	184	184	144	148	165	165	169	169	191	191	143	143	171	171	190	193	197	200	97	97	184	184	200	200	162	166	162	172	165	177	190	190	165	165
JZF	JZF3	151	151	171	171	187	191	194	194	120	120	143	146	159	171	187	187	144	148	165	165	169	169	191	191	143	143	171	171	190	193	197	200	97	97	184	184	200	200	162	166	162	172	177	183	190	190	161	165
JZF	JZF4	151	151	171	171	187	191	194	194	117	120	146	146	159	171	187	187	148	148	165	165	169	169	191	191	143	143	171	171	190	193	197	200	97	97	184	184	200	200	162	166	162	172	177	183	190	190	165	165
JZF	JZF5	151	151	171	171	187	191	188	194	120	120	143	146	159	171	187	187	144	148	165	165	169	169	191	191	143	143	171	171	190	193	197	200	97	97	184	184	200	200	162	166	162	172	165	177	190	190	165	165
JZF	JZF6	151	151	171	171	187	187	194	194	120	123	143	146	159	171	184	187	144	148	165	165	169	169	191	191	143	148	171	171	190	193	200	203	97	97	184	184	200	200	162	166	172	172	177	183	190	190	165	165
JZF	JZF7	151	155	171	174	187	187	194	194	120	120	143	146	159	171	187	187	144	148	165	165	172	172	191	191	143	143	171	171	190	193	197	200	97	97	184	184	200	200	162	166	162	172	165	177	190	190	165	165
JZF	JZF8	151	155	171	171	187	187	194	194	120	120	146	146	159	171	187	187	144	148	165	165	172	172	191	191	143	143	171	171	190	193	197	200	97	97	184	184	200	200	162	166	162	172	165	177	190	190	165	165
JZF	JZF9	151	151	171	171	187	187	188	194	120	123	143	146	159	171	187	187	144	144	165	165	169	169	191	191	143	143	171	171	190	193	197	200	97	97	184	184	200	200	162	166	172	172	177	183	190	190	165	165
JZF	JZF10	147	151	171	171	187	187	188	194	120	120	143	146	159	171	184	187	144	148	165	165	169	169	191	191	143	143	171	171	190	193	197	200	97	97	184	184	200	200	162	166	162	172	177	183	190	190	165	165
JZF	JZF11	151	151	171	171	187	187	194	194	120	129	143	146	159	171	187	187	144	148	165	165	169	169	191	191	143	143	171	171	190	193	197	200	97	97	184	184	194	200	162	166	172	172	159	177	190	190	165	165
JZF	JZF12	151	151	171	171	187	187	188	194	120	120	146	146	159	171	187	187	144	148	165	165	169	169	191	191	143	143	171	171	190	193	197	200	97	97	184	184	200	200	162	166	162	172	165	177	190	190	165	165
JZF	JZF13	151	151	171	171	187	187	188	194	120	123	143	146	159	171	187	187	144	148	165	165	169	169	191	191	143	143	171	171	190	193	197	200	97	97	184	184	200	200	162	166	162	172	177	183	190	190	165	165
JZF	JZF14	151	151	171	171	187	187	194	197	117	120	143	146	159	171	187	187	144	148	165	165	169	172	191	191	143	143	171	171	193	193	197	200	97	97	184	184	200	200	162	166	172	172	177	183	190	190	165	165
JZF	JZF15	151	151	171	171	187	191	194	194	120	129	143	146	159	171	184	187	144	148	165	165	169	172	191	191	143	143	171	171	190	193	200	200	97	97	184	184	194	194	162	166	172	172	177	183	190	190	165	165
JZF	JZF16	151	151	171	171	187	191	194	197	120	123	143	146	159	171	184	187	144	148	165	165	172	172	191	191	143	143	171	171	190	193	197	200	97	97	184	184	200	200	162	166	172	172	177	183	190	190	161	165
JZF	JZF17	151	151	171	171	187	191	188	194	120	129	143	146	159	171	187	187	144	148	165	165	169	169	191	191	143	148	171	171	190	193	200	200	97	97	184	184	194	200	162	166	172	172	177	177	190	190	161	165
JZF	JZF18	151	151	171	171	187	187	188	194	120	123	143	146	159	171	187	187	144	148	165	165	169	169	191	191	143	148	171	171	190	193	200	200	97	97	184	184	200	200	162	166	172	172	177	183	190	190	165	165
JZF	JZF19	151	151	171	171	187	187	194	194	120	123	143	143	159	171	184	187	144	144	165	165	169	172	188	191	143	143	171	171	190	193	200	200	90	100	184	184	200	200	162	166	172	177	177	183	190	190	165	165
JZF	JZF20	151	151	171	171	187	187	194	194	120	120	143	143	159	171	187	187	144	148	165	165	169	169	191	191	143	143	171	171	190	193	200	203	82	97	184	184	194	200	166	166	172	172	177	183	190	196	165	165
JZF	JZF21	151	151	171	177	187	187	188	194	120	129	143	143	159	171	187	187	144	148	165	165	169	172	191	191	143	143	171	171	190	190	200	203	82	97	184	184	200	200	162	166	177	177	183	183	190	190	161	161
JZF	JZF22	151	151	171	171	187	191	188	194	120	123	143	143	159	171	187	187	148	148	165	165	169	169	191	191	143	143	171	171	190	190	200	200	82	97	184	184	200	200	162	166	172	177	177	183	190	190	161	165
JZF	JZF23	151	151	171	171	187	187	188	194	120	123	143	143	159	171	187	187	144	148	165	165	172	172	191	191	143	143	171	171	190	193	200	203	97	97	184	184	194	200	162	166	172	172	177	183	190	190	165	165
JZF	JZF24	151	151	171	171	187	187	194	194	120	123	143	146	159	171	184	187	144	148	165	165	172	172	191	191	143	143	171	171	193	193	200	200	82	97	184	184	194	200	162	166	172	172	177	183	190	190	165	165
JZF	JZF25	151	151	171	171	191	191	194	194	123	123	143	143	159	171	187	187	148	148	165	165	169	169	191	191	143	143	171	171	190	190	200	200	82	97	184	184	200	200	162	166	172	172	177	183	190	190	161	165
JZF	JZF26	151	151	171	171	187	191	188	194	120	129	143	143	159	171	187	187	144	148	165	165	169	169	191	191	143	143	171	171	190	193	197	200	82	97	184	184	200	200	162	166	162	172	177	177	178	190	161	165
JZF	JZF27	151	151	171	171	187	187	194	197	120	129	143	143	159	171	184	187	148	148	165	165	169	172	191	191	143	143	171	171	190	193	200	200	97	97	184	184	200	200	162	166	172	172	183	183	190	190	165	165
JZF	JZF28	151	151	171	171	187	191	194	197	120	129	143	143	159	171	187	187	144	144	165	165	169	169	191	191	143	143	171	171	190	190	200	200	82	97	184	184	194	200	162	166	172	172	183	183	190	190	161	165
JZF	JZF29	151	151	171	171	187	191	194	194	123	123	143	143	159	171	184	187	144	148	165	165	169	172	191	191	143	143	171	171	190	190	200	200	82	97	184	184	200	200	162	166	172	177	183	183	190	190	161	165
JZF	JZF30	151	151	171	177	187	191	194	197	129	129	143	143	159	171	184	187	148	148	165	165	172	172	191	191	143	148	171	171	190	193	203	203	82	97	184	184	200	200	162	166	172	172	177	177	190	190	161	165
JZF	JZF31	151	151	171	171	187	191	194	194	117	120	137	143	159	171	184	187	144	144	165	165	169	172	191	191	143	143	171	171	190	193	200	200	82	97	184	184	206	206	162	166	172	172	177	183	190	190	165	165
JZF	JZF32	151	151	171	171	187	191	194	194	123	129	143	143	159	171	187	187	148	148	165	165	169	169	191	191	143	143	171	171	190	193	197	200	82	97	184	184	194	200	162	166	172	172	177	183	190	196	165	165
JZF	JZF33	151	151	171	171	187	191	194	197	120	123	143	143	159	171	187	187	144	148	165	165	172	172	191	191	143	143	171	171	190	193	197	200	82	97	184	184	194	200	162	166	177	177	177	183	196	196	161	165
JGS	JGS1	151	151	171	171	187	187	194	194	120	129	134	143	159	171	187	187	144	148	165	165	169	172	191	191	143	148	171	171	190	193	200	203	82	97	184	184	200	200	162	166	172	172	183	183	190	196	161	161
JGS	JGS2	151	151	171	171	187	191	194	197	120	120	143	146	165	171	187	187	148	148	165	165	169	172	191	191	143	143	171	171	193	193	200	203	82	97	184	184	200	200	166	166	172	172	177	183	190	190	161	165
JGS	JGS3	151	151	171	171	187	187	194	197	120	120	143	143	171	171	187	187	144	148	165	165	169	172	191	191	143	148	171	171	193	193	200	200	82	97	184	184	200	200	166	166	177	177	177	183	178	190	165	165
JGS	JGS4	151	151	171	171	187	187	197	197	120	120	143	143	171	171	187	187	144	144	165	165	169	172	191	191	143	148	171	171	193	193	200	200	82	97	184	184	200	200	162	166	172	177	177	183	190	196	165	165
JGS	JGS5	151	151	171	171	187	187	194	197	120	129	143	143	171	171	187	187	144	148	165	165	169	172	191	191	143	143	171	171	190	193	200	200	82	97	184	184	200	200	162	166	172	172	177	183	190	196	161	165
JGS	JGS6	151	151	171	171	187	191	188	194	123	129	143	143	159	171	184	187	144	148	165	165	169	172	191	191	143	143	171	171	193	193	200	203	82	97	184	184	200	200	162	166	172	177	177	183	178	190	161	165
JGS	JGS7	151	151	168	171	187	191	188	194	120	123	143	143	171	171	187	187	144	148	165	165	169	169	191	191	143	143	171	171	190	193	200	203	82	97	184	184	182	200	162	166	172	177	177	183	190	196	165	165
JGS	JGS8	151	151	171	171	187	191	194	194	120	129	143	143	165	171	187	187	144	148	165	165	169	172	191	191	143	143	171	171	193	193	200	203	82	97	184	184	194	200	162	166	172	177	177	183	190	190	165	165
JGS	JGS9	151	151	171	171	187	187	194	197	120	123	143	143	171	171	184	187	144	148	165	165	169	172	191	191	143	143	171	171	193	193	200	200	82	97	184	184	200	200	166	166	165	172	177	183	190	190	161	165
JGS	JGS10	151	151	171	171	187	191	197	197	120	123	143	143	171	171	187	187	148	148	165	165	169	169	191	191	143	148	171	171	193	193	200	200	85	97	184	184	200	200	162	166	165	172	177	183	196	196	161	165
JGS	JGS11	151	151	171	171	187	187	194	197	120	120	143	143	171	171	187	187	144	148	165	165	169	172	191	191	143	148	171	171	193	193	200	200	82	97	184	184	200	200	162	166	177	177	177	183	178	190	165	165
JGS	JGS12	151	151	171	171	187	191	188	197	120	123	143	143	159	171	187	187	144	148	165	165	169	172	191	191	143	143	171	171	190	193	200	203	82	97	184	184	182	200	162	166	172	177	177	183	178	190	161	165
JGS	JGS13	151	151	171	171	187	191	188	197	123	129	143	146	171	171	184	187	144	144	165	165	172	172	188	188	143	148	171	171	190	193	203	200	82	97	184	184	200	200	166	166	172	177	177	183	190	190	161	165
JGS	JGS14	151	151	171	171	187	187	194	197	120	123	143	143	165	171	184	187	144	144	165	165	169	172	191	191	143	143	171	171	193	193	200	203	82	97	184	184	194	200	162	166	172	177	177	183	190	196	165	165
[truncated: 6 more columns]

## Sheet: Table S4
Table S4. p-Value of Hardy–Weinberg equilibrium test with probability test for each locus in 6 populations.
Locus	BYS	LL	HNS	YX	JZF	JGS
N1037	0.0135	-	-	-	1	-
N8723	0.0331	0	0.0565	1	1	-
N13155	1	-	0.5381	0.0106	0.5513	0.513
N2689	0.0124	-	0.1378	0.566	0.2592	1
N8706	1	0.0116	0.0405	1	0.4554	0.866
N168	0.6645	0.0006	1	0.0221	0.8054	1
N2799	0.5266	1	1	0.0196	0	1
N10640	-	0.0003	0.1432	0.0196	1	1
N6493	0.663	0	0.0117	0	0.0384	0.5894
N16055	0	0	0	-	-	-
N6339	1	-	0.6842	-	0.0147	0.1
N362	1	0.0256	0.4868	0.1335	-	0.037
N16204	0.0244	0.052	0.1046	0.5449	1	1
N2716	0.0461	1	0.0233	-	-	-
N14929	0.0002	-	0.0028	0.0008	0.0014	1
N8865	0.0359	-	-	0.0025	0.0166	0.5053
N15940	1	1	0.0429	-	0.0249	0.0005
N6336	0.0003	0	0	1	-	-
N7047	0.6988	-	1	0.2011	0.0117	1
N1047	0.0201	0	0.2694	0.2762	0	0.092
N13148	1	1	0.5719	1	0.0462	0.7789
N6889	0.2785	-	1	1	0.0093	0.0043
N13174	0.1508	-	0.224	0.6699	0.1502	0.5869
N43	0.0201	0.5484	1	0.011	1	1
N6882	0.0477	1	0	0	1	1
N15402	0.175	0.0022	0.0021	0	1	1
N711	0.3392	1	0.232	0	1	1

## Sheet: Table S5
Table S5. p-Value of Hardy–Weinberg equilibrium test for each locus.
Locus	Heterozygote deficit	Heterozygote excess
N1037	0.0383	0.9715
N8723	0.028	0.973
N13155	0.9983	0.0016
N2689	0.1493	0.853
N8706	0.1912	0.7977
N168	0.0092	0.991
N2799	0.7618	0.2267
N10640	0.0028	0.9976
N6493	0.9999	0.0001
N16055	0	1
N6339	0.1971	0.8029
N362	0.0479	0.9545
N16204	0.001	0.999
N2716	0.0006	0.9995
N14929	0.7163	0.2917
N8865	0.4096	0.5896
N15940	0.516	0.4702
N6336	0	1
N7047	0.0117	0.9881
N1047	1	0
N13148	0.2673	0.731
N6889	0.9964	0.0044
N13174	0.0095	0.99
N43	0.9972	0.0027
N6882	0.0001	1
N15402	0	1
N711	0.008	0.9912

## Sheet: TableS6
Table S6. p-Value of genotypic linkage disequilibrium test for each locus pair across all populations.
Locus		Pair locus	Chi2	df	p-Value
1037	&	8723	6.89819	4	0.141367
1037	&	13155	7.61748	4	0.106639
8723	&	13155	6.06311	10	0.809934
1037	&	2689	6.25421	4	0.180951
8723	&	2689	6.75513	10	0.748343
13155	&	2689	4.46518	10	0.923932
1037	&	8706	2.79636	4	0.592461
8723	&	8706	11.2693	12	0.505994
13155	&	8706	9.79401	10	0.458747
2689	&	8706	16.3228	10	0.090756
1037	&	168	6.19761	4	0.184869
8723	&	168	14.8883	12	0.247603
13155	&	168	6.3941	10	0.781138
2689	&	168	8.00146	10	0.628694
8706	&	168	19.1814	12	0.084245
1037	&	2799	0.081257	2	0.960186
8723	&	2799	1.41008	10	0.999189
13155	&	2799	4.54434	8	0.804981
2689	&	2799	7.82531	8	0.450718
8706	&	2799	6.4291	10	0.778017
168	&	2799	23.2004	10	0.010031
1037	&	10640	6.72295	2	0.034684
8723	&	10640	5.61116	10	0.846806
13155	&	10640	6.18165	8	0.626893
2689	&	10640	10.4045	8	0.237774
8706	&	10640	9.21442	10	0.511882
168	&	10640	22.8632	10	0.011263
2799	&	10640	18.2919	8	0.019142
1037	&	6493	4.03322	4	0.401529
8723	&	6493	4.32494	10	0.9315
13155	&	6493	10.8118	8	0.212593
2689	&	6493	4.08858	8	0.849044
8706	&	6493	17.1834	10	0.070404
168	&	6493	24.5456	10	0.006277
2799	&	6493	2.09443	8	0.977979
10640	&	6493	2.94663	8	0.937662
1037	&	16055	1.79372	2	0.407848
8723	&	16055	4.33338	6	0.631659
13155	&	16055	2.29048	4	0.682503
2689	&	16055	5.57132	4	0.233531
8706	&	16055	21.1352	6	0.001735
168	&	16055	19.4636	6	0.003448
2799	&	16055	7.15397	6	0.306843
10640	&	16055	8.58828	4	0.072256
6493	&	16055	18.2092	6	0.00573
1037	&	6339	6.05139	4	0.195343
8723	&	6339	8.22935	8	0.411394
13155	&	6339	14.3922	8	0.072098
2689	&	6339	10.5485	8	0.228618
8706	&	6339	9.89752	8	0.272293
168	&	6339	4.24361	8	0.834503
2799	&	6339	6.39832	6	0.380079
10640	&	6339	7.97153	6	0.240197
6493	&	6339	5.29452	8	0.725683
16055	&	6339	1.25764	4	0.86852
1037	&	362	2.66231	4	0.615826
8723	&	362	5.8578	12	0.92308
13155	&	362	10.6764	10	0.383277
2689	&	362	5.00762	10	0.890668
8706	&	362	19.3496	12	0.080435
168	&	362	7.2375	12	0.841528
2799	&	362	1.53549	10	0.99882
10640	&	362	6.42864	10	0.778058
6493	&	362	13.4915	10	0.197475
16055	&	362	6.00391	6	0.422752
6339	&	362	8.71964	8	0.366496
1037	&	16204	0	4	1
8723	&	16204	12.9162	12	0.375164
13155	&	16204	8.60613	10	0.569846
2689	&	16204	6.42976	10	0.777957
8706	&	16204	8.11158	12	0.776351
168	&	16204	4.83105	12	0.963385
2799	&	16204	11.6135	10	0.311759
10640	&	16204	3.30844	10	0.973206
6493	&	16204	5.58455	10	0.848877
16055	&	16204	4.61622	6	0.59389
6339	&	16204	5.66045	8	0.685206
362	&	16204	7.4654	12	0.82539
1037	&	2716	0.179092	2	0.914346
8723	&	2716	4.60149	6	0.595842
13155	&	2716	2.32698	4	0.675861
2689	&	2716	0.980498	4	0.912739
8706	&	2716	0.372009	6	0.999066
168	&	2716	2.61967	6	0.854842
2799	&	2716	0.122356	6	0.999964
10640	&	2716	1.57813	4	0.812718
6493	&	2716	1.30728	6	0.971255
16055	&	2716	3.54608	6	0.73783
6339	&	2716	1.57899	4	0.812563
362	&	2716	0	6	1
16204	&	2716	11.8872	6	0.064532
1037	&	14929	1.79979	4	0.77252
8723	&	14929	11.4533	12	0.490525
13155	&	14929	5.26484	10	0.872799
2689	&	14929	3.25498	10	0.974771
8706	&	14929	13.7671	12	0.31583
168	&	14929	13.7409	12	0.31756
2799	&	14929	9.64874	10	0.471832
10640	&	14929	0.860946	10	0.999914
6493	&	14929	6.03116	10	0.812638
16055	&	14929	5.53122	6	0.477691
6339	&	14929	3.55991	8	0.89449
362	&	14929	2.81365	12	0.996723
16204	&	14929	12.3219	12	0.420189
2716	&	14929	10.7199	6	0.097429
1037	&	8865	3.28791	4	0.510851
8723	&	8865	14.8467	8	0.062195
13155	&	8865	11.8724	8	0.15699
2689	&	8865	7.54291	8	0.479342
8706	&	8865	7.88997	8	0.444291
168	&	8865	7.47782	8	0.486062
2799	&	8865	9.4353	6	0.150536
10640	&	8865	5.83059	6	0.442433
6493	&	8865	10.2691	6	0.113769
16055	&	8865	0.745347	2	0.68889
6339	&	8865	2.69208	6	0.846382
362	&	8865	4.41091	8	0.818279
16204	&	8865	10.9148	8	0.206571
2716	&	8865	0.735674	2	0.69223
14929	&	8865	6.89768	8	0.547712
1037	&	15940	2.9641	4	0.563852
8723	&	15940	3.12053	12	0.994632
13155	&	15940	8.73172	10	0.55774
2689	&	15940	6.09293	10	0.807396
8706	&	15940	12.2244	12	0.427829
168	&	15940	24.5726	12	0.016983
2799	&	15940	2.55792	10	0.990005
10640	&	15940	4.1804	10	0.938842
6493	&	15940	10.965	10	0.360251
16055	&	15940	5.671	6	0.461034
6339	&	15940	4.09415	8	0.84853
362	&	15940	13.6012	12	0.326894
16204	&	15940	3.34311	12	0.992599
2716	&	15940	2.5313	6	0.864948
14929	&	15940	10.2569	12	0.593431
8865	&	15940	7.03634	8	0.532717
1037	&	6336	1.42035	2	0.491558
8723	&	6336	5.54829	8	0.697685
13155	&	6336	5.36682	6	0.497698
2689	&	6336	19.5445	6	0.003336
8706	&	6336	12.6769	8	0.123461
168	&	6336	16.8985	8	0.031183
2799	&	6336	13.5892	8	0.093122
10640	&	6336	6.80836	6	0.338934
6493	&	6336	4.61319	6	0.594291
16055	&	6336	32.035	6	1.61e-05
6339	&	6336	6.27242	4	0.179707
362	&	6336	2.81858	8	0.945222
16204	&	6336	1.71514	8	0.988535
2716	&	6336	0.478175	6	0.998094
14929	&	6336	2.32164	8	0.96953
8865	&	6336	3.54269	4	0.471417
15940	&	6336	11.7705	8	0.161741
1037	&	7047	1.35445	4	0.852071
8723	&	7047	7.93083	10	0.635593
13155	&	7047	8.53184	10	0.577033
2689	&	7047	10.0957	10	0.432138
8706	&	7047	16.5128	10	0.085865
168	&	7047	15.5158	10	0.114359
2799	&	7047	5.40834	8	0.713172
10640	&	7047	5.382	8	0.716075
6493	&	7047	10.0094	8	0.264369
16055	&	7047	11.458	4	0.021871
6339	&	7047	12.1035	8	0.146646
362	&	7047	8.99512	10	0.532566
16204	&	7047	11.1063	10	0.3493
2716	&	7047	7.75299	4	0.101057
14929	&	7047	14.9918	10	0.132362
8865	&	7047	9.85758	8	0.275165
15940	&	7047	4.53417	10	0.92005
6336	&	7047	2.55392	6	0.862385
1037	&	1047	2.29732	4	0.681258
8723	&	1047	11.7293	10	0.303581
13155	&	1047	3.85309	10	0.953731
2689	&	1047	7.17668	10	0.708667
8706	&	1047	8.3349	10	0.59616
168	&	1047	9.30583	10	0.503346
2799	&	1047	2.81425	8	0.945468
10640	&	1047	12.9962	8	0.111982
6493	&	1047	0.546833	8	0.999813
16055	&	1047	16.0572	4	0.002943
6339	&	1047	6.73039	8	0.565981
362	&	1047	12.3499	10	0.262324
16204	&	1047	5.42217	10	0.861254
2716	&	1047	1.76565	4	0.77876
14929	&	1047	3.23074	10	0.975461
8865	&	1047	9.87035	8	0.274244
15940	&	1047	6.12523	10	0.804635
6336	&	1047	4.43734	6	0.617711
7047	&	1047	15.2897	10	0.12185
1037	&	13148	6.50735	4	0.164328
8723	&	13148	9.53951	12	0.656288
13155	&	13148	5.56713	10	0.850227
2689	&	13148	5.72804	10	0.837571
8706	&	13148	24.0604	12	0.01996
168	&	13148	20.8079	12	0.053265
2799	&	13148	17.4999	10	0.064009
10640	&	13148	6.76379	10	0.74754
6493	&	13148	11.1144	10	0.348671
16055	&	13148	13.5945	6	0.034509
6339	&	13148	10.3923	8	0.238562
362	&	13148	8.23923	12	0.766167
16204	&	13148	13.4926	12	0.334272
2716	&	13148	3.94797	6	0.683718
14929	&	13148	14.448	12	0.273019
8865	&	13148	33.1874	8	5.7e-05
15940	&	13148	14.9119	12	0.24629
6336	&	13148	13.4337	8	0.097774
7047	&	13148	19.478	10	0.034595
1047	&	13148	11.8146	10	0.297658
1037	&	6889	5.99279	4	0.199687
8723	&	6889	18.1255	12	0.111933
13155	&	6889	12.0862	10	0.279332
2689	&	6889	6.68338	10	0.75496
8706	&	6889	22.1757	12	0.035597
168	&	6889	32.835	12	0.001027
2799	&	6889	9.86653	10	0.45228
10640	&	6889	8.40994	10	0.588861
6493	&	6889	2.58351	10	0.989602
16055	&	6889	6.40804	6	0.379065
6339	&	6889	3.71716	8	0.881698
362	&	6889	9.58905	12	0.651963
16204	&	6889	15.8034	12	0.200406
2716	&	6889	4.45387	6	0.6155
14929	&	6889	9.14362	12	0.690617
8865	&	6889	10.1073	8	0.257573
15940	&	6889	9.25892	12	0.680671
6336	&	6889	5.55459	8	0.696985
7047	&	6889	5.26085	10	0.873086
1047	&	6889	11.7713	10	0.300653
13148	&	6889	12.5867	12	0.399779
1037	&	13174	0.922598	4	0.921297
8723	&	13174	11.1944	10	0.342578
13155	&	13174	7.23937	10	0.70267
2689	&	13174	6.07075	10	0.809284
8706	&	13174	9.64448	10	0.472218
168	&	13174	8.16781	10	0.61245
2799	&	13174	5.92466	8	0.655671
10640	&	13174	0.764881	8	0.999342
6493	&	13174	4.82923	8	0.775663
16055	&	13174	2.18257	4	0.702222
6339	&	13174	6.04889	8	0.641755
362	&	13174	7.52386	10	0.675235
16204	&	13174	13.7356	10	0.185395
2716	&	13174	1.41327	4	0.841886
14929	&	13174	17.1568	10	0.070966
8865	&	13174	1.27632	8	0.995829
15940	&	13174	11.789	10	0.299425
6336	&	13174	5.26289	6	0.510565
7047	&	13174	7.06677	10	0.719127
1047	&	13174	15.663	10	0.109693
13148	&	13174	16.7571	10	0.079915
6889	&	13174	2.88163	10	0.984074
1037	&	43	3.88143	4	0.422291
8723	&	43	20.3089	12	0.061463
13155	&	43	21.1486	10	0.020081
2689	&	43	8.76285	10	0.554748
8706	&	43	15.2988	12	0.225503
168	&	43	20.6398	12	0.055911
2799	&	43	7.3209	10	0.694843
10640	&	43	14.4353	10	0.154047
6493	&	43	5.73044	10	0.837379
16055	&	43	29.2658	6	5.42e-05
6339	&	43	3.54453	8	0.895706
362	&	43	7.66253	12	0.810915
16204	&	43	6.30648	12	0.899851
2716	&	43	2.431	6	0.876108
14929	&	43	22.5238	12	0.032052
8865	&	43	7.67489	8	0.465855
15940	&	43	27.8106	12	0.005896
6336	&	43	22.6562	8	0.003835
7047	&	43	6.50602	10	0.771111
1047	&	43	15.4462	10	0.11662
13148	&	43	23.7602	12	0.021923
6889	&	43	28.0387	12	0.00546
13174	&	43	6.52739	10	0.769181
1037	&	6882	5.04412	4	0.2828
8723	&	6882	6.96166	12	0.860137
13155	&	6882	3.43271	10	0.969334
2689	&	6882	10.5877	10	0.390528
8706	&	6882	14.1918	12	0.28863
168	&	6882	27.3609	12	0.006853
2799	&	6882	4.95986	10	0.893843
10640	&	6882	10.1469	10	0.427704
6493	&	6882	7.52627	10	0.675002
16055	&	6882	27.7975	6	0.000103
6339	&	6882	5.38808	8	0.715406
362	&	6882	5.44415	12	0.941478
16204	&	6882	3.58386	12	0.989831
2716	&	6882	2.86854	6	0.825157
14929	&	6882	10.7302	12	0.552175
8865	&	6882	8.83938	8	0.356026
15940	&	6882	13.2906	12	0.348276
6336	&	6882	12.4127	8	0.13372
7047	&	6882	10.2811	10	0.416187
1047	&	6882	12.0576	10	0.281218
13148	&	6882	18.6844	12	0.096435
6889	&	6882	12.5756	12	0.400624
13174	&	6882	2.35541	10	0.992819
43	&	6882	37.3936	12	0.000193
1037	&	15402	6.34267	4	0.174978
8723	&	15402	15.3345	12	0.223651
13155	&	15402	10.9372	10	0.362429
2689	&	15402	29.0518	10	0.001222
8706	&	15402	13.1411	12	0.358871
168	&	15402	14.1309	12	0.292428
2799	&	15402	7.76419	10	0.651858
10640	&	15402	7.70762	10	0.657371
6493	&	15402	10.3448	10	0.41078
16055	&	15402	16.3019	6	0.012222
6339	&	15402	9.50625	8	0.301403
362	&	15402	4.25002	12	0.978491
16204	&	15402	9.83068	12	0.630812
2716	&	15402	11.5417	6	0.07301
14929	&	15402	10.21	12	0.597546
8865	&	15402	9.40353	8	0.309406
15940	&	15402	6.34308	12	0.89781
6336	&	15402	13.0817	8	0.109068
7047	&	15402	14.2219	10	0.163109
1047	&	15402	1.71209	10	0.998109
13148	&	15402	15.0934	12	0.236367
6889	&	15402	4.86484	12	0.962341
13174	&	15402	8.23577	10	0.60582
43	&	15402	32.4483	12	0.00118
6882	&	15402	26.7651	12	0.008352
1037	&	711	2.85412	4	0.582528
8723	&	711	11.0488	12	0.524741
13155	&	711	8.46193	10	0.583811
2689	&	711	18.2648	10	0.050659
8706	&	711	11.4072	12	0.494383
168	&	711	21.1033	12	0.048889
2799	&	711	10.9596	10	0.360676
10640	&	711	4.17657	10	0.93903
6493	&	711	7.01617	10	0.723918
16055	&	711	11.5529	6	0.072718
6339	&	711	4.23133	8	0.835673
362	&	711	11.9128	12	0.452709
16204	&	711	9.01003	12	0.702074
2716	&	711	0.592273	6	0.996528
14929	&	711	9.50588	12	0.659221
8865	&	711	7.4935	8	0.484439
15940	&	711	14.8041	12	0.252326
6336	&	711	12.0488	8	0.149041
7047	&	711	7.60447	10	0.66741
1047	&	711	8.71148	10	0.559686
13148	&	711	13.3071	12	0.347121
6889	&	711	5.03029	12	0.95696
13174	&	711	12.3741	10	0.260796
43	&	711	19.2337	12	0.083043
6882	&	711	18.3998	12	0.10408
15402	&	711	27.5631	12	0.006406

## Sheet: Table S7
Table S7. Result of estimating null allele frequency using EM algorithm.
Locus	N1037	N8723	N13155	N2689	N8706	N168	N2799	N10640	N6493	N16055	N6339	N362	N16204	N2716	N14929	N8865	N15940	N6336	N7047	N1047	N13148	N6889	N13174	N43	N6882	N15402	N711
BYS	0.10797	0.10322	2e-05	0.15065	2e-05	1e-05	0.0005	0.001	0	0.315	0	1e-05	0.13213	0.09505	0.20627	0.12852	1e-05	0.2364	0	0	1e-05	0	0.08897	0	0	0.03029	1e-05
LL	0.001	0.00032	0.001	0.001	0.13019	0.13131	1e-05	0.24106	0	0.35695	0.001	0.14934	0.12105	2e-05	4e-05	0.001	1e-05	0.26618	0.001	0	0	4e-05	0.001	0	0	0.05489	0
HNS	0.001	0.13285	0	0.10385	0.04546	0	1e-05	0	0.08671	0.27224	0.02777	0	0.09953	0.14289	0.17553	0.001	0.08542	0.25967	1e-05	0	0.04271	0.00033	0.08445	0.01992	0.328	0.16246	0
YX	0.001	0	0	0	2e-05	0.09628	0.12115	0.12115	0	0.001	0.001	0	0	0.001	0	0	5e-05	0.01913	0.07754	0.0672	1e-05	2e-05	1e-05	0	0.28949	0.18829	0.25263
JZF	1e-05	2e-05	0	0	1e-05	1e-05	0	5e-05	0	0.001	0.14631	6e-05	1e-05	0.001	0	0	0	0.001	0.08903	0	0.04843	0	0.08462	5e-05	1e-05	1e-05	2e-05
JGS	0.001	3e-05	0	0	0	1e-05	0	0	0	0.001	0	0.17567	0	0.001	0	0	0	0.001	0	0	0	0	0	1e-05	1e-05	1e-05	1e-05
Mean	0.0186633	0.0394067	0.00017	0.0425833	0.0292833	0.0379367	0.0202783	0.0605433	0.0144517	0.157865	0.0293467	0.05418	0.0587867	0.04016	0.06364	0.0217533	0.0142483	0.130563	0.02793	0.0112	0.0151933	6.5e-05	0.043175	0.00333	0.102918	0.0726583	0.0421117

## Sheet: Table S8
Table S8. p-value of bottleneck test.
	PZI 1	PWI 2	PWIN 3	PZS 4	PWS 5	PWSN 6	PZT 7	PWT 8	PWTN 9
BYS	0.327	0.3046	0.3198	0.9745	0.7698	0.773	0.9039	0.6954	0.7003
LL	0.7773	0.7615	0.767	0.9653	0.9347	0.938	0.9438	0.9226	0.9261
HNS	0.327	0.3046	0.3198	0.9745	0.7698	0.773	0.9039	0.6954	0.7003
YX	0.0442*	0.1104	0.1207	0.3994	0.1813	0.1952	0.2625	0.1501	0.1634
JZF	0.2293	0.2661	0.2815	0.7579	0.6334	0.6399	0.6442	0.5	0.5109
JGS	0.0383*	0.0498*	0.0537	0.1589	0.1165	0.1259	0.1278	0.1057	0.1146
* significant difference; 1 p-value of Z-test by IAM; 2 p-value of Wilcoxon signed-rank test by IAM (assuming normality); 3 p-value of Wilcoxon signed-rank test by IAM (based on 1,000,000 permutations); 4 p-value of Z-test by SMM; 5 p-value of Wilcoxon signed-rank test by SMM (assuming normality); 6 p-value of Wilcoxon signed-rank test by SMM (based on 1,000,000 permutations); 7 p-value of Z-test…

## Sheet: Table S9
Table S9. Nei’s unbiased genetic distance (above diagonal) and geographic distance (km, below diagonal) among 6 populations of S. tzumu.
	BYS	LL	HNS	YX	JZF	JGS
BYS	-	0.260419	0.11315	0.185301	0.124643	0.165019
LL	468.162	-	0.375363	0.53413	0.480452	0.513792
HNS	694.011	1015.21	-	0.16353	0.119364	0.130592
YX	1047.27	1514.69	960.201	-	0.0690878	0.0978201
JZF	757.479	1173.31	317.964	652.593	-	0.0283578
JGS	564.185	1014.19	822.551	537.751	644.272	-

## Sheet: Table S10
Table S10. Information of plant materials of S. albidum and S. randaiense collected in this study.
Species	Individual code	Collection locality	Geographic coordinates	Number of individuals	Voucher speciments
S. albidum	B1	Abbeville, AL, USA	-	1	LP20191020
S. albidum	B2	Cheraw State Park, SC, USA	-	1	-
S. albidum	B3	Stone Mountain State Park, NC, USA	-	1	-
S. albidum	B4	Mount Holyoke Range State Park, MA, USA	-	1	-
S. albidum	B5	Valley Stream State Park, NY, USA	-	1	-
S. albidum	B6	Sleeping Giant State Park, CT, USA	-	1	-
S. albidum	B7	Shades State Park, Pine Hills Nature Preserve, IN, USA	-	1	-
S. albidum	B8	Davis Lake Campground, MS, USA	-	1	-
S. albidum	B9	Council Hollow, OK, USA	-	1	-
S. albidum	B10	Bogue Chitto State Park, LA, USA	-	1	-
S. albidum	B11	Atlanta State Park, TX, USA	-	1	-
S. albidum	B12	Starved Rock State Park, IL, USA	-	1	-
S. albidum	B13	Cross of NC-210 W and Morgan Rd, NC, USA	-	1	-
S. albidum	B14	Queen Wilhelmina State Park, AR, USA	-	1	-
S. albidum	B15	Clarkco State Park, MS, USA	-	1	-
S. albidum	B16	North Toledo Bend State Park, LA, USA	-	1	-
S. albidum	B17	Double Trouble State Park, NJ, USA	-	1	-
S. albidum	B18	Little Pee Dee State Park, SC, USA	-	1	-
S. albidum	B19	Pinnacle Rock State Park, WV, USA	-	1	-
S. albidum	B20	Watkins Glen State Park, NY, USA	-	1	-
S. albidum	B21	Sam Houston Jones State Park, LA, USA	-	1	-
S. albidum	B22	Stockton State Park, MO, USA	-	1	-
S. randaiense	-	Guanwu National Forest Recreation Area, Taiwan, China	24.5060N, 121.1141E	10	LHW20210725
